# Supplementary material for: Evaluation of Country Dietary Habits Using Machine Learning Techniques in Relation to Deaths from COVID-19
Source: Healthcare (Basel). 2020 Sep 29;8(4):371. doi: 10.3390/healthcare8040371 (PMC7712769; doi:10.3390/healthcare8040371)
Supplement: Supplementary file 1 [file healthcare-08-00371-s001.zip]

Archive with 2 entries (2 files):
- CovidAlimentacion.ipynb
- __MACOSX/._CovidAlimentacion.ipynb
