# Supplementary material for: Evaluation of Country Dietary Habits Using Machine Learning Techniques in Relation to Deaths from COVID-19
Source: Healthcare (Basel). 2020 Sep 29;8(4):371. doi: 10.3390/healthcare8040371 (PMC7712769; doi:10.3390/healthcare8040371)
Supplement: Supplementary file 1 [file healthcare-08-00371-s001.zip › CovidAlimentacion.ipynb]

# %% [code]
from google.colab import drive
drive.mount('/content/drive')

# %% [code]
import pickle
import numpy as np
import pandas as pd
import seaborn as sns
from sklearn.preprocessing import MinMaxScaler
from sklearn.decomposition import PCA
from sklearn.cluster import KMeans
import matplotlib.pyplot as plt


# %% [code]
#este es el dataset de Covid que vamos a usar. Cómo se distribuye la grasa por cada país Ej.En Afganistan % de grasa proviene de cereales.
data_fat=pd.read_csv('/content/drive/My Drive/Wikilok/UNIVERSIDAD/Papers2020/Covid19/Alimentacion/Fat_Supply_Quantity_Data.csv',sep=',',  decimal=',')
data_kcal=pd.read_csv('/content/drive/My Drive/Wikilok/UNIVERSIDAD/Papers2020/Covid19/Alimentacion/Food_Supply_kcal_Data.csv',sep=',',  decimal=',')
data_kg=pd.read_csv("/content/drive/My Drive/Wikilok/UNIVERSIDAD/Papers2020/Covid19/Alimentacion/Food_Supply_Quantity_kg_Data.csv",sep=',',  decimal=',')
data_protein=pd.read_csv("/content/drive/My Drive/Wikilok/UNIVERSIDAD/Papers2020/Covid19/Alimentacion/Protein_Supply_Quantity_Data.csv",sep=',',  decimal=',')


# %% [code]
#Primero, en cada uno de los cuatro conjuntos, voy a poner el país como índice.
data_fat.set_index(data_fat["Country"],drop=True, inplace=True)
data_fat = data_fat.drop(["Country"],axis=1)
data_kcal.set_index(data_kcal["Country"],drop=True, inplace=True)
data_kcal = data_kcal.drop(["Country"],axis=1)
data_kg.set_index(data_kg["Country"],drop=True, inplace=True)
data_kg = data_kg.drop(["Country"],axis=1)
data_protein.set_index(data_protein["Country"],drop=True, inplace=True)
data_protein = data_protein.drop(["Country"],axis=1)

# %% [code]
#Voy a quitar la última columna y la penúltima (población) de cada conjunto
columnas_a_borrar=["Unit (all except Population)","Population"]
data_fat.drop(columnas_a_borrar, inplace=True, axis=1)
data_kcal.drop(columnas_a_borrar, inplace=True, axis=1)
data_kg.drop(columnas_a_borrar, inplace=True, axis=1)
data_protein.drop(columnas_a_borrar, inplace=True, axis=1)

# %% [code]
#Análisis de MV. Los MV los voy a poner a cero.
data_protein.isna().sum()


# %% [code]
#Voy a poner las etiquetas a parte y borrarlas del conjunto (son comunes a todos los datasets)
classes = data_fat[["Active","Recovered","Deaths","Confirmed"]].astype(float)
classes["Deaths"]=classes["Deaths"]/classes["Confirmed"]
classes["Recovered"]=classes["Recovered"]/classes["Confirmed"]
data_fat.drop(["Active","Recovered","Deaths","Confirmed"],inplace=True, axis=1)
data_kcal.drop(["Active","Recovered","Deaths","Confirmed"],inplace=True, axis=1)
data_kg.drop(["Active","Recovered","Deaths","Confirmed"],inplace=True, axis=1)
data_protein.drop(["Active","Recovered","Deaths","Confirmed"],inplace=True, axis=1)


# %% [code]
data_fat["Obesity"].fillna(value=-1, inplace=True)
data_fat["Undernourished"].fillna(value=-1, inplace=True)
data_kcal["Obesity"].fillna(value=-1, inplace=True)
data_kcal["Undernourished"].fillna(value=-1, inplace=True)
data_kg["Obesity"].fillna(value=-1, inplace=True)
data_kg["Undernourished"].fillna(value=-1, inplace=True)
data_protein["Obesity"].fillna(value=-1, inplace=True)
data_protein["Undernourished"].fillna(value=-1, inplace=True)

# %% [code]
classes.to_csv("/content/drive/My Drive/Wikilok/UNIVERSIDAD/Papers2020/Covid19/Alimentacion/classes.csv",sep=',')

# %% [code]
data_fat =data_fat.add_prefix("FAT-")
data_kcal = data_kcal.add_prefix("KCAL-")
data_kg = data_kg.add_prefix("KG-")
data_protein = data_protein.add_prefix("PROTEIN-")

# %% [code]
#Ya tengo los cuatro conjuntos preparados así que los voy a concatenar
dataset = pd.concat([data_fat,data_kcal,data_kg,data_protein],axis=1)
dataset.replace("<2.5","1", inplace=True) #Hay en la columna Undernourished un valor con un símbolo <, así que lo reemplazo.

# %% [code]
dataset.to_csv("/content/drive/My Drive/Wikilok/UNIVERSIDAD/Papers2020/Covid19/Alimentacion/dataset.csv",sep=',')

# %% [code]
dataset = pd.read_csv("/content/drive/My Drive/Wikilok/UNIVERSIDAD/Papers2020/Covid19/Alimentacion/dataset.csv",sep=',',index_col="Country").astype(float)

# %% [code]
#Ahora voy a normalizar los datos con min max
Normalizador_MinMaxScaler = MinMaxScaler().fit(dataset)
data_norm = Normalizador_MinMaxScaler.transform(dataset)
data_norm=pd.DataFrame(data_norm)
data_norm.columns = dataset.columns

# %% [code]
data_norm.to_csv("/content/drive/My Drive/Wikilok/UNIVERSIDAD/Papers2020/Covid19/Alimentacion/data_norm.csv",sep=',')

# %% [code]
pca = PCA(n_components= 0.95, svd_solver="full")
dataset_pca = pd.DataFrame(pca.fit_transform(data_norm), index=dataset.index)

# %% [code]
kmeans = KMeans(n_clusters=20, random_state=0).fit(dataset_pca)
clusters = kmeans.predict(dataset_pca)
dataset["cluster"] = clusters

# %% [code]
from sklearn.metrics import davies_bouldin_score
davies_bouldin_score(dataset_pca,clusters)

# %% [code]
pp=[]
for i in range(5,100,5):
  kmeans = KMeans(n_clusters=i, random_state=0).fit(dataset_pca)
  clusters = kmeans.predict(dataset_pca)
  dataset["cluster"] = clusters
  pp.append(davies_bouldin_score(dataset_pca,clusters))

# %% [code]
plt.plot(range(5,100,5),pp)
pd.DataFrame(pp, index=range(5,100,5))

# %% [code]
kmeans = KMeans(n_clusters=20, random_state=0).fit(dataset_pca)
clusters = kmeans.predict(dataset_pca)
dataset["cluster"] = clusters

# %% [code]
dataset_with_classes = pd.concat([dataset,classes],axis=1).astype(float)

# %% [code]
dataset_grouped = dataset_with_classes.groupby("cluster")

# %% [code]
dataset_grouped["Deaths"].describe()["count"].describe()

# %% [code]
#El 75% de los datos. Descartamos el 25% más alto por si hay alguna anomalía
pd.DataFrame(dataset_grouped["Deaths"].describe()["75%"])#.plot(kind="bar",title="Death mean percentage per cluster")

# %% [code]
statistics_death = dataset_grouped["Deaths"].describe()
statistics_death[statistics_death["75%"]>0.07]

# %% [code]
statistics_death = dataset_grouped["Deaths"].describe()
statistics_death[(statistics_death["75%"]<0.04)]

# %% [code]
centroides_clusters = dataset_grouped.mean()

# %% [code]
dataset_with_classes_deaths=dataset_with_classes.copy()
dataset_with_classes_deaths["cluster"] = dataset_with_classes_deaths["cluster"].map({0:"Normal",1:"Low",2:"Low",3:"High",4:"High",5:"Normal",6:"Normal",7:"Low",8:"Normal",9:"Normal",10:"Normal",11:"Low",12:"Low",13:"Normal",14:"Normal",15:"Low",16:"Normal",17:"High",18:"Low",19:"Low",20:"Normal"})
dataset_with_classes_deaths["cluster"] = dataset_with_classes_deaths["cluster"].map({"Low":"Normal", "High":"High", "Normal":"Normal"})
dataset_grouped_death = dataset_with_classes_deaths.groupby("cluster")
centroides_death=dataset_grouped_death.mean()
dataset_grouped_death["Deaths"].describe()


# %% [code]
plt.rcParams["figure.figsize"] = (20,10)
centroides_death.filter(regex=("FAT*")).T.plot.bar(title="FAT % per type of food")

# %% [code]
plt.rcParams["figure.figsize"] = (20,10)
centroides_death.filter(regex=("KCAL*")).T.plot.bar(title="KCAL % per type of food")

# %% [code]
plt.rcParams["figure.figsize"] = (20,10)
centroides_death.filter(regex=("KG-*")).T.plot.bar(title="KG % per type of food")
plt.show()

# %% [code]
plt.rcParams["figure.figsize"] = (20,10)
centroides_death.filter(regex=("PROTEIN-*")).T.plot.bar(title="PROTEIN % per type of food")
plt.show()

# %% [code]
pca = PCA(n_components= 3, svd_solver="full")

# %% [code]
data_plot = pd.DataFrame(pca.fit_transform(data_norm), index= dataset.index)

# %% [code]
data_plot["cluster"] = dataset_with_classes_deaths["cluster"].map({"Normal":0.5,"High":1,"Low":0})

# %% [code]
plt.rcParams["figure.figsize"] = (40,20)
fig = plt.figure()
ax = plt.axes(projection='3d')
ax.scatter3D(data_plot[0],data_plot[1],data_plot[2],c=data_plot["cluster"],cmap="viridis", s=classes["Deaths"]*2000)
for ix,data in data_plot.iterrows():
  ax.text(data[0],data[1],data[2], ix);


# %% [code]

def show_plot_bars(data_high,data_low, labels=None):
  if labels is None:
    labels=data_high.index
  plt.rcParams["figure.figsize"] = (10,5)
  fig = plt.figure()
  ax = fig.add_subplot(111)
  width = 0.4
  rect1 = ax.bar(np.arange(data_low.shape[0])-width/2, data_high["mean"], width=width, yerr=data_high["std"])
  rect2 = ax.bar(np.arange(data_low.shape[0])+width/2, data_low["mean"],width=width,yerr=data_low["std"])
  ax.set_xticklabels( labels )
  ax.set_xticks(np.arange(data_low.shape[0]))
  ax.legend( (rect1[0], rect2[0]), ("High Deaths", "Low Deaths") )
  plt.ylim(0,100)
  plt.show()

# %% [code]
data_high = dataset_with_classes_deaths[dataset_with_classes_deaths["cluster"]=="High"].filter(regex=(".*Animal Products*")).describe().T[["mean","std"]]
data_low = dataset_with_classes_deaths[dataset_with_classes_deaths["cluster"]=="Normal"].filter(regex=(".*Animal Products*")).describe().T[["mean","std"]]
show_plot_bars(data_high,data_low)

# %% [code]
data_high = dataset_with_classes_deaths[dataset_with_classes_deaths["cluster"]=="High"].filter(regex=(".*Milk*")).describe().T[["mean","std"]]
data_low = dataset_with_classes_deaths[dataset_with_classes_deaths["cluster"]=="Normal"].filter(regex=(".*Milk*")).describe().T[["mean","std"]]
show_plot_bars(data_high,data_low,labels=["FAT-Milk", "KCAL-Milk", "KG-Milk","PROTEIN-Milk"])

# %% [code]
data_high = dataset_with_classes_deaths[dataset_with_classes_deaths["cluster"]=="High"].filter(regex=(".*Cereals*")).describe().T[["mean","std"]]
data_low = dataset_with_classes_deaths[dataset_with_classes_deaths["cluster"]=="Normal"].filter(regex=(".*Cereals*")).describe().T[["mean","std"]]
show_plot_bars(data_high,data_low, labels=["FAT-Cereals", "KCAL-Cereals", "KG-Cereals","PROTEIN-Cereals"])

# %% [code]
data_high = dataset_with_classes_deaths[dataset_with_classes_deaths["cluster"]=="High"].filter(regex=(".*Vegetables")).describe().T[["mean","std"]]
data_low = dataset_with_classes_deaths[dataset_with_classes_deaths["cluster"]=="Normal"].filter(regex=(".*Vegetables")).describe().T[["mean","std"]]
show_plot_bars(data_high,data_low)

# %% [code]
data_high = dataset_with_classes_deaths[dataset_with_classes_deaths["cluster"]=="High"].filter(regex=(".*Sweet*")).describe().T[["mean","std"]]
data_low = dataset_with_classes_deaths[dataset_with_classes_deaths["cluster"]=="Normal"].filter(regex=(".*Sweet")).describe().T[["mean","std"]]
show_plot_bars(data_high,data_low)

# %% [code]
data_high = dataset_with_classes_deaths[dataset_with_classes_deaths["cluster"]=="High"].filter(regex=(".*Meat")).describe().T[["mean","std"]]
data_low = dataset_with_classes_deaths[dataset_with_classes_deaths["cluster"]=="Normal"].filter(regex=(".*Meat")).describe().T[["mean","std"]]
show_plot_bars(data_high,data_low)

# %% [code]
data_high = dataset_with_classes_deaths[dataset_with_classes_deaths["cluster"]=="High"].filter(regex=(".*fats*")).describe().T[["mean","std"]]
data_low = dataset_with_classes_deaths[dataset_with_classes_deaths["cluster"]=="Normal"].filter(regex=(".*fats*")).describe().T[["mean","std"]]
show_plot_bars(data_high,data_low)

# %% [code]
data_plot.plot.scatter(x=0,y=1,c="all_clusters",cmap="viridis")

# %% [code]
data_plot.sort_values(by=0).head(50)

# %% [code]
data_plot.sort_values(by=0).iloc[70:120]

# %% [code]
data_plot.sort_values(by=0).tail(30)

# %% [code]


# %% [code]
plt.rcParams["figure.figsize"] = (20,10)
dataset.loc[["Uruguay","Belgium","United States of America"]].filter(regex=("FAT-*")).T.plot.bar(title="FAT % per type of food")
plt.show()
dataset.loc[["Uruguay","Belgium","United States of America"]].filter(regex=("KCAL-*")).T.plot.bar(title="FAT % per type of food")
plt.show()
dataset.loc[["Uruguay","Belgium","United States of America"]].filter(regex=("KG-*")).T.plot.bar(title="FAT % per type of food")
plt.show()
dataset.loc[["Uruguay","Belgium","United States of America"]].filter(regex=("PROTEIN-*")).T.plot.bar(title="FAT % per type of food")
plt.show()
classes.loc[["Uruguay","Belgium","United States of America"]]

# %% [code]
centroides_death

# %% [code]
#PAISES CON MÁS MUERTES Y MÁS CONFIRMADOS
paises_mas_muertos = dataset_with_classes_deaths[dataset_with_classes_deaths["cluster"]=="High"]
paises_mas_muertos.sort_values(by="Deaths", ascending=False)["Deaths"].plot(kind="bar")

# %% [code]
dataset_with_classes_deaths.groupby("cluster")[["KG-Obesity","KG-Undernourished"]].describe()

# %% [code]
plt.rcParams["figure.figsize"] = (10,5)

data_obesity_undernourished = pd.concat([pd.DataFrame(dataset_with_classes_deaths.groupby("cluster")["KG-Undernourished"].describe()["mean"]).add_prefix("Undernourished-"),
           pd.DataFrame(dataset_with_classes_deaths.groupby("cluster")["KG-Obesity"].describe()["mean"]).add_prefix("Obesity-")
           ], axis=1)
data_obesity_undernourished.columns=["Undernourished","Obesity"]
data_obesity_undernourished.T

# %% [code]
data_kcal = pd.read_csv("/FAOSTAT_data_5-22-2020.csv")

# %% [code]
data_kcal.set_index("Area", drop=True, inplace=True)

# %% [code]
paises_mas_muertes = dataset_with_classes_deaths[dataset_with_classes_deaths["cluster"]=="High"].index
paises_menos_muertes = dataset_with_classes_deaths[dataset_with_classes_deaths["cluster"]=="Normal"].index

# %% [code]
bad_df = data_kcal.index.isin(paises_mas_muertes)
display(f'Menos muertes: {data_kcal[~bad_df]["Value"].mean()}')
display(f'Más muertes: {data_kcal.loc[paises_mas_muertes]["Value"].mean()}')


# %% [code]
data_kcal[~bad_df]["Value"].describe()

# %% [code]


# %% [code]
paises_mas_muertos.sort_values(by="Confirmed",ascending=True)


# %% [code]
dataset_with_classes_deaths.sort_values(by="Deaths",ascending=False).index[:30].sort_values()

# %% [code]
dataset_with_classes_deaths.shape

# %% [code]
dataset_with_classes_deaths

# %% [code]
